# Supplementary material for: Aminoquinolones and Their Benzoquinone Dimer Hybrids as Modulators of Prion Protein Conversion
Source: Molecules. 2022 Nov 16;27(22):7935. doi: 10.3390/molecules27227935 (PMC9693643; doi:10.3390/molecules27227935)
Supplement: Supplementary file 1 [file molecules-27-07935-s001.zip]

Archive with 1 entries (1 files):
- molecules-1967301-supplementary.pdf
